# Supplementary material for: Chitosan as a Functional Carrier for the Local Delivery Anti-Inflammatory Systems Containing Scutellariae baicalensis radix Extract
Source: Pharmaceutics. 2022 Oct 10;14(10):2148. doi: 10.3390/pharmaceutics14102148 (PMC9611887; doi:10.3390/pharmaceutics14102148)
Supplement: Supplementary file 1 [file pharmaceutics-14-02148-s001.zip]

Archive with 1 entries (1 files):
- pharmaceutics-1943002-supplementary.pdf
